# Supplementary material for: The UV Photodissociation Spectrum of FeOH+: Electronic Insight into the Simplest Iron Hydroxide Complexes
Source: J Phys Chem A. 2025 Nov 7;129(46):10730–6. doi: 10.1021/acs.jpca.5c06546 (PMC12641485; doi:10.1021/acs.jpca.5c06546)
Supplement: Supplementary file 1 [file jp5c06546_si_001.xlsx]

## Sheet: Figure 1
1a				1a				1b
Energy	σ	detection limit		Energy	σ	detection limit		Energy	σ	detection limit
eV	cm2	cm2		eV	cm2	cm2		eV	cm2	cm2
4.2634	4.75615e-19	6.13274e-19		3.52447	2.355e-19	7.98923e-20		5.9113	3.24017e-18	2.24571e-19
4.24883	6.46612e-19	5.51852e-19		3.52247	2.66301e-19	8.60879e-20		5.88369	3.68588e-18	2.47448e-19
4.23426	2.67113e-19	4.01946e-19		3.52045	2.72873e-19	1.31023e-19		5.85571	4.05466e-18	2.79615e-19
4.21979	3.16425e-19	4.21571e-19		3.51844	3.1029e-19	1.38796e-19		5.82807	3.47288e-18	2.95073e-19
4.20526	2.75857e-19	3.85537e-19		3.51643	3.78684e-19	7.33887e-20		5.8007	3.66376e-18	3.50546e-19
4.19256	1.56227e-18	3.69848e-19		3.51452	3.70392e-19	9.85334e-20		5.77333	3.75478e-18	4.21648e-19
4.17838	7.47126e-19	2.54818e-19		3.51249	3.89682e-19	1.27598e-19		5.747	4.69048e-18	4.17324e-19
4.16433	2.14102e-18	2.67353e-19		3.51045	4.21037e-19	1.01529e-19		5.7203	4.37868e-18	5.99675e-19
4.15032	2.50157e-18	2.31372e-19		3.50839	4.06865e-19	1.05752e-19		5.69416	3.93612e-18	3.54342e-19
4.13671	2.17196e-18	2.68517e-19		3.50634	4.55193e-19	9.67567e-20		5.66802	4.09175e-18	2.03334e-19
4.12309	2.95631e-18	3.63966e-19		3.50432	4.54566e-19	7.38438e-20		5.64192	2.65923e-18	3.3558e-19
4.10958	1.84302e-18	2.97874e-19		3.50236	4.73149e-19	8.63904e-20		5.61631	2.61388e-18	1.93704e-19
4.09594	1.53882e-18	3.12389e-19		3.50044	4.58103e-19	8.18306e-20		5.59068	1.83173e-18	1.99771e-19
4.08234	1.6135e-18	3.86653e-19		3.49847	4.69254e-19	7.14291e-20		5.56573	1.64781e-18	1.39144e-19
4.06885	2.05279e-18	2.33117e-19		3.49648	3.53899e-19	5.54789e-20		5.54078	1.54158e-18	1.69703e-19
4.05545	2.3855e-18	2.21797e-19		3.49439	3.33791e-19	7.85844e-20		5.51537	2.18493e-18	1.74512e-19
4.04225	1.63316e-18	3.07395e-19		3.49233	4.21922e-19	7.66616e-20		5.49162	1.62032e-18	1.50283e-19
4.02913	1.70184e-18	2.13883e-19		3.49035	3.35317e-19	9.27058e-20		5.4675	9.00281e-19	1.31083e-19
4.016	1.9748e-18	2.92078e-19		3.48841	3.14154e-19	9.7176e-20		5.44371	1.0167e-18	1.1921e-19
4.0031	1.52125e-18	2.24466e-19		3.48644	3.29016e-19	6.6492e-20		5.41961	1.51619e-18	1.64951e-19
3.99002	1.34454e-18	2.0652e-19		3.48445	3.44855e-19	4.83775e-20		5.39562	7.22922e-19	1.02374e-19
3.97722	1.58128e-18	2.25773e-19		3.48254	3.19196e-19	7.69517e-20		5.37284	9.22863e-19	1.19484e-19
3.96447	2.09448e-18	2.51565e-19		3.4806	2.56138e-19	6.95149e-20		5.34957	1.00969e-18	1.41811e-19
3.9516	1.56528e-18	2.40713e-19		3.47862	2.42772e-19	8.85549e-20		5.3264	7.97021e-19	1.68377e-19
3.93926	1.14598e-18	1.44993e-19		3.47666	2.11573e-19	8.3186e-20		5.30393	8.48242e-19	1.13769e-19
3.92671	1.00976e-18	1.91531e-19		3.47469	2.43874e-19	5.95219e-20		5.28157	5.52808e-19	1.04368e-19
3.91423	1.29348e-18	1.76435e-19		3.47274	2.60901e-19	7.03323e-20		5.25925	5.82267e-19	1.49639e-19
3.90193	8.89337e-19	1.32628e-19		3.47086	2.80715e-19	9.86685e-20		5.23704	8.70782e-19	1.42265e-19
3.88962	7.44625e-19	1.80731e-19		3.46892	2.57319e-19	5.77196e-20		5.21505	1.87933e-18	1.78103e-19
3.87746	6.03629e-19	1.63536e-19		3.46691	1.76325e-19	8.93276e-20		5.19351	1.22887e-18	1.91699e-19
3.8653	9.05714e-19	1.68376e-19		3.465	2.45599e-19	9.14939e-20		5.17172	1.17731e-18	1.9345e-19
3.85331	1.32272e-18	2.08703e-19						5.15047	8.07311e-19	1.56302e-19
3.84134	1.2727e-18	2.05423e-19						5.1292	5.15799e-19	1.22884e-19
3.82946	9.74899e-19	2.17724e-19						5.10811	2.39651e-19	1.09648e-19
3.8178	1.29832e-18	2.28209e-19						5.08724	4.40069e-19	9.38389e-20
3.80618	1.29997e-18	1.92855e-19						5.06634	3.22109e-19	6.61341e-20
3.79474	1.26205e-18	1.94826e-19						5.04589	2.12077e-19	1.63696e-19
3.78307	1.19473e-18	1.94302e-19						5.02511	4.20442e-19	1.54338e-19
3.77159	8.68405e-19	2.0528e-19						5.00515	2.09247e-19	2.09274e-19
3.76026	1.06893e-18	1.66787e-19						4.9849	9.38968e-20	1.25521e-19
3.74879	1.21835e-18	2.52155e-19						4.96446	9.19502e-20	1.56754e-19
3.73752	1.17167e-18	1.70107e-19						4.94462	7.68553e-20	1.61819e-19
3.72639	1.14581e-18	1.55618e-19						4.92467	1.0366e-19	1.08313e-19
3.71515	1.3141e-18	2.17066e-19						4.90513	9.14774e-20	8.42097e-20
3.70404	1.02886e-18	3.39248e-19						4.88603	1.29073e-19	8.14024e-20
3.69318	8.37038e-19	2.30872e-19						4.8666	9.07751e-20	9.51566e-20
3.68218	4.38358e-19	1.84554e-19						4.84759	7.97268e-20	9.54141e-20
3.67111	6.239e-19	2.21502e-19						4.82892	9.46245e-20	5.4065e-20
3.66042	3.92701e-19	1.91957e-19						4.81018	1.05764e-19	9.77363e-20
3.64938	4.47733e-19	1.42542e-19						4.79157	1.23635e-19	1.03488e-19
3.63857	3.5236e-19	1.85689e-19						4.77289	8.31897e-20	1.19306e-19
3.62787	4.41482e-19	2.97316e-19
3.61723	4.368e-19	1.63167e-19
3.60661	2.76416e-19	1.23121e-19
3.59625	3.54768e-19	2.4383e-19
3.58582	1.92418e-19	1.78836e-19
3.57554	1.74908e-19	1.06521e-19
3.56534	1.92844e-19	1.3679e-19
3.55499	1.6051e-19	1.60643e-19
3.54483	1.41457e-19	1.44741e-19
3.5347	1.37919e-19	1.03049e-19
3.52459	2.39135e-19	1.17809e-19
3.51463	3.2176e-19	1.26979e-19
3.50444	2.09829e-19	1.22361e-19
3.49445	3.81171e-19	1.86228e-19
3.48457	2.46253e-19	1.43499e-19
3.47477	2.30013e-19	1.70285e-19
3.46506	1.93842e-19	1.54856e-19
3.45543	1.46237e-19	1.6106e-19
3.44588	1.62351e-19	2.12601e-19

## Sheet: Figure S1
Expt. 1				Expt. 2				Expt. 3
Energy	σ	detection limit		Energy	σ	detection limit		Energy	σ	detection limit
eV	cm2	cm2		eV	cm2	cm2		eV	cm2	cm2
5.91144	2.60634e-18	1.80109e-19		5.9113	3.24017e-18	2.24571e-19		5.77325	2.27144e-18	3.99243e-19
5.88369	3.16962e-18	2.18564e-19		5.88369	3.68588e-18	2.47448e-19		5.74681	4.09968e-18	2.10111e-19
5.8559	2.72843e-18	1.54333e-19		5.85571	4.05466e-18	2.79615e-19		5.72006	4.31434e-18	2.47206e-19
5.8281	2.88988e-18	1.91626e-19		5.82807	3.47288e-18	2.95073e-19		5.69387	4.55738e-18	1.52849e-19
5.80086	3.07585e-18	1.71381e-19		5.8007	3.66376e-18	3.50546e-19		5.66792	3.91329e-18	1.89895e-19
5.77352	2.99302e-18	1.78927e-19		5.77333	3.75478e-18	4.21648e-19		5.64169	3.39484e-18	4.94698e-19
5.74703	4.33331e-18	3.19695e-19		5.747	4.69048e-18	4.17324e-19		5.61613	2.85286e-18	3.49946e-19
5.72043	3.33238e-18	2.21641e-19		5.7203	4.37868e-18	5.99675e-19		5.59055	1.84505e-18	2.84011e-19
5.69426	3.52274e-18	2.32175e-19		5.69416	3.93612e-18	3.54342e-19		5.56563	1.38569e-18	3.26553e-19
5.6682	4.55975e-18	3.84721e-19		5.66802	4.09175e-18	2.03334e-19		5.54063	1.78614e-18	2.18888e-19
5.64197	2.17046e-18	2.02478e-19		5.64192	2.65923e-18	3.3558e-19		5.51525	2.95763e-18	3.3587e-19
5.61638	2.10361e-18	1.86949e-19		5.61631	2.61388e-18	1.93704e-19		5.49153	2.36182e-18	2.9406e-19
5.59083	1.64946e-18	2.09372e-19		5.59068	1.83173e-18	1.99771e-19		5.46731	1.56731e-18	2.43948e-19
5.56583	1.80166e-18	2.09874e-19		5.56573	1.64781e-18	1.39144e-19		5.44354	1.44608e-18	1.73704e-19
5.54088	1.67716e-18	1.78436e-19		5.54078	1.54158e-18	1.69703e-19		5.41956	2.98137e-18	1.68658e-19
5.51542	1.56549e-18	1.46718e-19		5.51537	2.18493e-18	1.74512e-19		5.39553	1.19859e-18	2.09563e-19
5.49167	1.38163e-18	1.28193e-19		5.49162	1.62032e-18	1.50283e-19		5.37259	1.41191e-18	1.37272e-19
5.4676	9.6164e-19	1.27461e-19		5.4675	9.00281e-19	1.31083e-19		5.3495	1.43849e-18	1.26496e-19
5.44376	9.96947e-19	1.24196e-19		5.44371	1.0167e-18	1.1921e-19		5.32629	9.14706e-19	1.5965e-19
5.41965	1.74109e-18	9.92383e-20		5.41961	1.51619e-18	1.64951e-19		5.30373	7.91487e-19	1.13902e-19
5.39567	5.92128e-19	5.8469e-20		5.39562	7.22922e-19	1.02374e-19		5.28127	4.47496e-19	2.68417e-19
5.37296	1.15131e-18	1.16647e-19		5.37284	9.22863e-19	1.19484e-19		5.25916	5.15588e-19	1.57356e-19
5.34964	1.25116e-18	8.09894e-20		5.34957	1.00969e-18	1.41811e-19		5.23692	8.91181e-19	2.54009e-19
5.32647	7.85603e-19	1.00011e-19		5.3264	7.97021e-19	1.68377e-19		5.21487	1.85665e-18	1.87378e-19
5.30405	7.83989e-19	8.48292e-20		5.30393	8.48242e-19	1.13769e-19		5.19331	1.11347e-18	1.22444e-19
5.28161	4.752e-19	6.54773e-20		5.28157	5.52808e-19	1.04368e-19		5.1715	9.86705e-19	1.56721e-19
5.2593	4.48259e-19	8.24806e-20		5.25925	5.82267e-19	1.49639e-19		5.15021	6.54077e-19	1.42644e-19
5.23708	8.79395e-19	8.70551e-20		5.23704	8.70782e-19	1.42265e-19		5.12903	2.59194e-19	1.33064e-19
5.21512	1.25917e-18	1.2992e-19		5.21505	1.87933e-18	1.78103e-19		5.10801	2.25475e-19	1.19722e-19
5.1936	9.31422e-19	1.35484e-19		5.19351	1.22887e-18	1.91699e-19		5.08713	2.73138e-19	2.33007e-19
5.17182	8.59195e-19	1.23749e-19		5.17172	1.17731e-18	1.9345e-19		5.06626	2.5169e-19	1.97551e-19
5.15055	6.62626e-19	7.64042e-20		5.15047	8.07311e-19	1.56302e-19		5.04581	3.43481e-19	1.63619e-19
5.12927	5.06349e-19	8.16253e-20		5.1292	5.15799e-19	1.22884e-19		5.02521	3.67224e-19	2.11194e-19
5.1082	2.51317e-19	5.34118e-20		5.10811	2.39651e-19	1.09648e-19		5.00495	2.58311e-19	1.43581e-19
5.08728	4.01608e-19	6.2131e-20		5.08724	4.40069e-19	9.38389e-20		4.98462	1.01886e-19	8.25369e-20
5.06649	2.30473e-19	8.82588e-20		5.06634	3.22109e-19	6.61341e-20		4.96438	6.8297e-20	1.00613e-19
				5.04589	2.12077e-19	1.63696e-19		4.94466	7.20327e-20	9.12258e-20
				5.02511	4.20442e-19	1.54338e-19		4.92445	8.55462e-20	1.47209e-19
				5.00515	2.09247e-19	2.09274e-19		4.90493	7.74547e-20	1.59427e-19
				4.9849	9.38968e-20	1.25521e-19		4.8858	6.92684e-20	1.23313e-19
				4.96446	9.19502e-20	1.56754e-19		4.86656	7.63107e-20	1.8214e-19
				4.94462	7.68553e-20	1.61819e-19		4.84753	9.04596e-20	1.71256e-19
				4.92467	1.0366e-19	1.08313e-19		4.82884	9.9294e-20	1.63712e-19
				4.90513	9.14774e-20	8.42097e-20		4.80996	1.33856e-19	1.53108e-19
				4.88603	1.29073e-19	8.14024e-20		4.79153	1.00161e-19	9.46216e-20
				4.8666	9.07751e-20	9.51566e-20		4.77274	1.44445e-19	1.30388e-19
				4.84759	7.97268e-20	9.54141e-20
				4.82892	9.46245e-20	5.4065e-20
				4.81018	1.05764e-19	9.77363e-20
				4.79157	1.23635e-19	1.03488e-19
				4.77289	8.31897e-20	1.19306e-19

## Sheet: Figure S2
Expt. 4				Expt. 5				Expt. 6				Expt. 7				Expt. 8
Energy	σ	detection limit		Energy	σ	detection limit		Energy	σ	detection limit		Energy	σ	detection limit		Energy	σ	detection limit
eV	cm2	cm2		eV	cm2	cm2		eV	cm2	cm2		eV	cm2	cm2		eV	cm2	cm2
4.24803	9.41646e-20	5.14791e-20		4.2634	4.75615e-20	6.13274e-20		4.27809	4.69172e-20	6.79049e-20		3.52447	2.355e-20	7.98923e-21		3.52452	3.83771e-20	1.21131e-20
4.21916	7.68073e-20	6.17653e-20		4.24883	6.46612e-20	5.51852e-20		4.2634	4.90004e-20	4.06756e-20		3.52247	2.66301e-20	8.60879e-21		3.5225	3.63182e-20	9.1547e-21
4.19247	1.71532e-19	4.86941e-20		4.23426	2.67113e-20	4.01946e-20		4.24877	6.1345e-20	4.23179e-20		3.52045	2.72873e-20	1.31023e-20		3.52048	6.26472e-20	9.25648e-21
4.16416	1.88288e-19	2.30584e-20		4.21979	3.16425e-20	4.21571e-20		4.21972	4.95711e-20	3.98402e-20		3.51844	3.1029e-20	1.38796e-20		3.51847	5.73791e-20	9.68813e-21
4.13656	1.70717e-19	2.51718e-20		4.20526	2.75857e-20	3.85537e-20		4.19242	1.8428e-19	3.04268e-20		3.51643	3.78684e-20	7.33887e-21		3.51648	5.24381e-20	8.03392e-21
4.10941	2.22271e-19	1.4757e-20		4.19256	1.56227e-19	3.69848e-20		4.16416	1.7454e-19	1.35626e-20		3.51452	3.70392e-20	9.85334e-21		3.51457	5.24525e-20	8.4602e-21
4.08213	1.99685e-19	2.00195e-20		4.17838	7.47126e-20	2.54818e-20		4.1366	2.28479e-19	2.92872e-20		3.51249	3.89682e-20	1.27598e-20		3.51252	5.26079e-20	1.06799e-20
4.05536	1.46057e-19	1.93836e-20		4.16433	2.14102e-19	2.67353e-20		4.10945	2.07528e-19	1.50412e-20		3.51045	4.21037e-20	1.01529e-20		3.51048	5.64054e-20	9.17894e-21
4.02904	1.89842e-19	2.53166e-20		4.15032	2.50157e-19	2.31372e-20		4.08221	1.91951e-19	1.52113e-20		3.50839	4.06865e-20	1.05752e-20		3.50841	6.45826e-20	1.04083e-20
4.00291	2.04124e-19	2.51181e-20		4.13671	2.17196e-19	2.68517e-20		4.05534	2.16466e-19	1.33096e-20		3.50634	4.55193e-20	9.67567e-21		3.50636	6.26523e-20	7.70044e-21
3.97706	1.9987e-19	1.58536e-20		4.12309	2.95631e-19	3.63966e-20		4.02905	2.24686e-19	1.44258e-20		3.50432	4.54566e-20	7.38438e-21		3.50438	6.99846e-20	1.10083e-20
3.95153	1.82191e-19	1.44394e-20		4.10958	1.84302e-19	2.97874e-20		4.00297	1.84576e-19	1.32262e-20		3.50236	4.73149e-20	8.63904e-21		3.50242	7.3967e-20	8.2715e-21
3.92661	2.55722e-19	8.17708e-21		4.09594	1.53882e-19	3.12389e-20		3.97712	1.66421e-19	1.07634e-20		3.50044	4.58103e-20	8.18306e-21		3.5005	6.48611e-20	9.00969e-21
3.90177	1.9837e-19	1.13256e-20		4.08234	1.6135e-19	3.86653e-20		3.95155	1.75634e-19	1.05396e-20		3.49847	4.69254e-20	7.14291e-21		3.4985	7.3259e-20	7.80684e-21
3.87731	7.23138e-20	8.63147e-21		4.06885	2.05279e-19	2.33117e-20		3.92661	1.59432e-19	8.17964e-21		3.49648	3.53899e-20	5.54789e-21		3.49649	6.19181e-20	1.01284e-20
3.85313	9.32478e-20	1.12164e-20		4.05545	2.3855e-19	2.21797e-20		3.90183	1.75829e-19	5.62338e-21		3.49439	3.33791e-20	7.85844e-21		3.49441	6.17889e-20	8.6815e-21
3.82936	1.51117e-19	9.44413e-21		4.04225	1.63316e-19	3.07395e-20		3.87736	2.16598e-19	6.57142e-21		3.49233	4.21922e-20	7.66616e-21		3.49237	5.32708e-20	1.0623e-20
3.8061	1.35615e-19	8.91325e-21		4.02913	1.70184e-19	2.13883e-20		3.85321	1.88039e-19	9.13223e-21		3.49035	3.35317e-20	9.27058e-21		3.49039	5.76861e-20	8.89367e-21
3.78292	1.6766e-19	7.59173e-21		4.016	1.9748e-19	2.92078e-20		3.8294	2.25046e-19	8.22351e-21		3.48841	3.14154e-20	9.7176e-21		3.48845	5.46465e-20	6.27558e-21
3.76005	1.45463e-19	7.87475e-21		4.0031	1.52125e-19	2.24466e-20		3.80614	2.14403e-19	7.75063e-21		3.48644	3.29016e-20	6.6492e-21		3.4865	5.86349e-20	9.14728e-21
3.73737	1.80728e-19	6.67224e-21		3.99002	1.34454e-19	2.0652e-20		3.78297	1.81226e-19	8.64811e-21		3.48445	3.44855e-20	4.83775e-21		3.48452	5.1941e-20	7.50415e-21
3.71507	2.02606e-19	1.0967e-20		3.97722	1.58128e-19	2.25773e-20		3.7601	1.48631e-19	1.09753e-20		3.48254	3.19196e-20	7.69517e-21		3.48261	5.49569e-20	9.39041e-21
3.69304	1.43036e-19	1.42549e-20		3.96447	2.09448e-19	2.51565e-20		3.73744	1.66764e-19	9.03248e-21		3.4806	2.56138e-20	6.95149e-21		3.48065	4.4775e-20	1.05261e-20
3.67095	1.08059e-19	1.5339e-20		3.9516	1.56528e-19	2.40713e-20		3.7151	2.01409e-19	9.83434e-21		3.47862	2.42772e-20	8.85549e-21		3.47866	5.06777e-20	8.15107e-21
3.64938	6.12592e-20	1.83978e-20		3.93926	1.14598e-19	1.44993e-20		3.69307	1.16842e-19	1.05875e-20		3.47666	2.11573e-20	8.3186e-21		3.4767	5.09534e-20	1.14292e-20
3.62769	5.40086e-20	1.08311e-20		3.92671	1.00976e-19	1.91531e-20		3.6711	7.56115e-20	1.05912e-20		3.47469	2.43874e-20	5.95219e-21		3.47472	4.0287e-20	1.08833e-20
3.60651	3.73616e-20	1.27971e-20		3.91423	1.29348e-19	1.76435e-20		3.64934	4.55049e-20	1.33631e-20		3.47274	2.60901e-20	7.03323e-21		3.47277	4.80885e-20	1.09451e-20
3.58578	4.10374e-20	9.25277e-21		3.90193	8.89337e-20	1.32628e-20		3.62781	4.62415e-20	1.26802e-20		3.47086	2.80715e-20	9.86685e-21		3.47089	5.29557e-20	9.19015e-21
3.5652	2.22058e-20	8.10982e-21		3.88962	7.44625e-20	1.80731e-20		3.60654	3.07125e-20	1.10846e-20		3.46892	2.57319e-20	5.77196e-21		3.46897	4.64749e-20	1.00869e-20
3.54475	2.43467e-20	8.07465e-21		3.87746	6.03629e-20	1.63536e-20		3.58574	3.54592e-20	8.0352e-21		3.46691	1.76325e-20	8.93276e-21		3.46697	4.57036e-20	9.35215e-21
3.5245	2.23404e-20	1.3962e-20		3.8653	9.05714e-20	1.68376e-20		3.56532	1.73044e-20	5.85496e-21		3.465	2.45599e-20	9.14939e-21		3.46504	3.85454e-20	1.14208e-20
				3.85331	1.32272e-19	2.08703e-20		3.54483	1.72971e-20	7.8777e-21
				3.84134	1.2727e-19	2.05423e-20		3.52455	1.41923e-20	7.88577e-21
				3.82946	9.74899e-20	2.17724e-20
				3.8178	1.29832e-19	2.28209e-20
				3.80618	1.29997e-19	1.92855e-20
				3.79474	1.26205e-19	1.94826e-20
				3.78307	1.19473e-19	1.94302e-20
				3.77159	8.68405e-20	2.0528e-20
				3.76026	1.06893e-19	1.66787e-20
				3.74879	1.21835e-19	2.52155e-20
				3.73752	1.17167e-19	1.70107e-20
				3.72639	1.14581e-19	1.55618e-20
				3.71515	1.3141e-19	2.17066e-20
				3.70404	1.02886e-19	3.39248e-20
				3.69318	8.37038e-20	2.30872e-20
				3.68218	4.38358e-20	1.84554e-20
				3.67111	6.239e-20	2.21502e-20
				3.66042	3.92701e-20	1.91957e-20
				3.64938	4.47733e-20	1.42542e-20
				3.63857	3.5236e-20	1.85689e-20
				3.62787	4.41482e-20	2.97316e-20
				3.61723	4.368e-20	1.63167e-20
				3.60661	2.76416e-20	1.23121e-20
				3.59625	3.54768e-20	2.4383e-20
				3.58582	1.92418e-20	1.78836e-20
				3.57554	1.74908e-20	1.06521e-20
				3.56534	1.92844e-20	1.3679e-20
				3.55499	1.6051e-20	1.60643e-20
				3.54483	1.41457e-20	1.44741e-20
				3.5347	1.37919e-20	1.03049e-20
				3.52459	2.39135e-20	1.17809e-20
				3.51463	3.2176e-20	1.26979e-20
				3.50444	2.09829e-20	1.22361e-20
				3.49445	3.81171e-20	1.86228e-20
				3.48457	2.46253e-20	1.43499e-20
				3.47477	2.30013e-20	1.70285e-20
				3.46506	1.93842e-20	1.54856e-20
				3.45543	1.46237e-20	1.6106e-20
				3.44588	1.62351e-20	2.12601e-20

## Sheet: Figure S3
Expt. 9				Expt. 10
Energy	σ	detection limit		Energy	σ	detection limit
eV	cm2	cm2		eV	cm2	cm2
4.96446	3.48504e-20	4.07056e-20		4.13679	1.04009e-19	5.14186e-20
4.92455	1.9754e-20	3.51837e-20		4.10952	2.75591e-19	5.40221e-20
4.88589	3.56764e-20	3.25863e-20		4.08218	3.38254e-19	2.59566e-20
4.84757	2.62215e-20	2.43191e-20		4.05545	2.31391e-19	2.71566e-20
4.81005	1.96379e-20	2.78713e-20		4.02908	2.37126e-19	2.97163e-20
4.77279	2.50741e-20	2.42954e-20		4.003	1.962e-19	2.60795e-20
4.73633	3.30483e-20	1.92443e-20		3.97713	1.80271e-19	2.79088e-20
4.7004	4.11167e-20	2.25507e-20		3.95157	1.77126e-19	3.25038e-20
4.66436	1.68547e-20	2.2626e-20		3.92661	1.79924e-19	2.40214e-20
4.62947	2.80667e-20	3.41762e-20		3.90183	1.62051e-19	2.88077e-20
4.595	1.79736e-20	2.49337e-20		3.87739	1.76066e-19	2.82171e-20
4.56144	2.29175e-20	2.61392e-20		3.85318	1.84678e-19	2.76278e-20
4.52814	3.04628e-20	3.60117e-20		3.82939	1.98938e-19	2.80091e-20
4.4953	2.2442e-20	2.48934e-20		3.80613	1.77398e-19	1.6204e-20
4.46286	2.93795e-20	2.60063e-20		3.78296	2.16101e-19	2.30227e-20
4.43072	3.87316e-20	2.82838e-20		3.76009	1.88761e-19	2.2778e-20
4.39946	5.45822e-20	2.9616e-20		3.73741	1.99179e-19	1.91885e-20
4.36846	3.13203e-20	6.53647e-20		3.71508	2.01807e-19	3.25903e-20
4.33792	2.74468e-20	3.43821e-20		3.69305	1.40036e-19	2.29192e-20
4.30793	3.05173e-20	2.89448e-20		3.67106	1.18595e-19	5.12198e-20
4.2783	3.94925e-20	4.50115e-20		3.64935	7.20724e-20	3.23839e-20
4.24877	4.07019e-20	4.04151e-20		3.62777	5.02569e-20	2.40836e-20
4.21973	5.4669e-20	4.07275e-20		3.60649	6.17626e-20	1.83103e-20
4.19249	1.89769e-19	2.44391e-20		3.58576	6.12861e-20	2.22021e-20
4.1643	1.36396e-19	2.16359e-20		3.56522	4.15992e-20	3.69078e-20
4.13669	1.5876e-19	1.70478e-20		3.54477	2.95957e-20	2.70842e-20
4.1096	2.12371e-19	1.81201e-20		3.52453	2.4557e-20	2.85322e-20
4.08229	1.91776e-19	1.32729e-20		3.50433	5.22465e-20	1.91663e-20
4.05548	1.60404e-19	1.66579e-20		3.48444	4.09488e-20	3.58036e-20
4.02914	1.3793e-19	1.1414e-20		3.46494	4.31847e-20	1.6083e-20
4.00309	1.17169e-19	1.7841e-20		3.44575	5.11878e-20	3.00102e-20
				3.4267	4.20175e-20	2.84059e-20
				3.40784	2.31461e-20	3.12928e-20
				3.38914	1.74508e-20	2.93788e-20
				3.37073	1.72209e-20	2.7363e-20
				3.3525	1.70463e-20	1.78935e-20
				3.33453	1.71047e-20	3.39952e-20
				3.31668	1.92292e-20	4.13278e-20
				3.29903	1.98225e-20	3.33528e-20
				3.28148	2.50249e-20	1.89949e-20
				3.26405	2.50975e-20	1.51381e-20
				3.24709	1.54696e-20	2.08601e-20
				3.23034	1.624e-20	2.32912e-20
				3.2136	2.12851e-20	2.58642e-20
				3.19689	2.42515e-20	2.0327e-20
				3.18053	2.04633e-20	1.77274e-20
				3.16446	3.06292e-20	2.77305e-20
				3.14838	1.91592e-20	2.95565e-20
				3.13233	2.61825e-20	3.45095e-20
				3.11656	2.12214e-20	2.72354e-20
				3.1009	2.84624e-20	2.74497e-20
				3.08549	2.59366e-20	3.44458e-20
				3.07023	3.70586e-20	4.05068e-20
				3.05515	3.29715e-20	3.21207e-20
				3.04028	2.97258e-20	7.67685e-20
				3.02768	5.17068e-21	5.64768e-21
				3.01292	2.87259e-21	4.36434e-21
				2.99839	3.16116e-21	5.6215e-21
				2.98387	2.91826e-21	4.38306e-21
				2.96978	5.09217e-21	5.56285e-21
				2.95566	4.01458e-21	7.13976e-21
				2.94185	3.45189e-21	3.94076e-21
				2.92788	3.26175e-21	4.35327e-21
				2.91409	2.27339e-21	5.39702e-21
				2.90038	7.22406e-21	5.86045e-21
				2.88668	3.54144e-21	4.54151e-21
				2.8735	3.28692e-21	4.93785e-21
				2.86014	3.64671e-21	5.28883e-21
				2.84703	3.58362e-21	3.56278e-21
				2.83406	2.27622e-21	5.46999e-21
				2.82095	3.18393e-21	3.3599e-21
				2.80817	3.59488e-21	2.8511e-21
				2.79534	3.31021e-21	4.53817e-21
				2.78288	2.07583e-21	4.14592e-21
				2.77038	5.07527e-21	4.10813e-21
				2.75768	2.9492e-21	3.01252e-21
				2.74582	2.4337e-21	3.76329e-21
				2.73372	2.22665e-21	3.44204e-21
				2.72186	3.88652e-21	5.20972e-21
				2.70979	3.47584e-21	4.11476e-21
				2.69784	6.3572e-21	4.64234e-21
				2.68643	4.03014e-21	4.40314e-21
				2.67479	4.92472e-21	4.56625e-21
				2.66321	3.94153e-21	4.86944e-21
				2.65196	5.82319e-21	5.36794e-21
				2.64078	5.14322e-21	4.97683e-21
				2.62965	5.84603e-21	4.8995e-21
				2.61852	3.38024e-21	6.51643e-21
				2.60753	2.63309e-21	4.05801e-21
				2.59673	3.27314e-21	4.22849e-21
				2.58584	5.19767e-21	5.07193e-21
				2.57528	5.28994e-21	4.70559e-21
				2.56461	5.71685e-21	7.92296e-21
				2.55408	4.97889e-21	8.76268e-21
				2.54363	5.10272e-21	9.89576e-21
				2.53325	5.61192e-21	6.00375e-21
				2.52305	6.8664e-21	8.8632e-21
				2.51272	7.83024e-21	8.6269e-21
				2.50265	7.49237e-21	9.60503e-21
				2.49251	7.63606e-21	8.75517e-21
				2.48234	1.0057e-20	8.24089e-21
